# Supplementary material for: Single-feature polymorphism discovery by computing probe affinity shape powers
Source: BMC Genet. 2009 Aug 26;10:48. doi: 10.1186/1471-2156-10-48 (PMC2746803; doi:10.1186/1471-2156-10-48)
Supplement: Additional file 1 — Selection of affinity difference value 1. Performances of SFP detected at different minimum values in determining the affinity difference. Three seedling crown tissue samples of Golden Promise and three seedling crown tissue samples of Morex were used in this test. Weight score cutoff 2.5 was used for all cases. [file 1471-2156-10-48-S1.xls]

## Sheet: Sheet1
Selection of affinity difference value 1.xls
	minimum value of affinity difference
	0.01	0.05	0.1	0.2
Detected SFPs	4816	4899	4845	4759
TP	215/401	217/401	217/401	217/401
FP	18/2200	24/2200	23/2200	21/2200
