# Supplementary material for: Single-feature polymorphism discovery by computing probe affinity shape powers
Source: BMC Genet. 2009 Aug 26;10:48. doi: 10.1186/1471-2156-10-48 (PMC2746803; doi:10.1186/1471-2156-10-48)
Supplement: Additional file 3 — 9603 SFPs 3. 9603 Single-feature polymorphisms (SFPs) discovered from six tissue types between barley genotypes Golden Promise and Morex using the probe affinity shape power (PASP) method. [file 1471-2156-10-48-S3.xls]

## Sheet: Supplemental Table 1
9603 SFPs 2.xls. Single-feature polymorphisms (SFPs) discovered from six tissue types between barley genotype Golden Promise and Morex using probe affinity shape power (PASP) method.
1200459_Reg_88-1740_at7
AB011266_at10
AB011266_at6
AB024007_at1
AB024007_at9
AF026538_at9
AF032683_at5
AF032687_at7
AF052396_at9
AF085165_at7
AF108010_at10
AF427791_CDS-12_at11
AF427791_CDS-25_at11
AF509747.1_at11
AF509747.1_at2
AF509747.1_at9
AFFX-r2-Bs-phe-5_at11
AJ236837_at10
AJ400138_at3
AJ400138_at4
AJ400138_at7
AY009939_CDS-2_s_at7
baak13l10_s_at5
baak16l04_x_at1
baak16l04_x_at2
baak16l04_x_at3
baak18l03_x_at11
baak18l03_x_at8
baak18l03_x_at9
baak1h04_s_at4
baak1o23_s_at7
baak1p18_s_at10
baak1p18_s_at11
baak20o05_at9
baak21d06_s_at10
baak26d07_at10
baak26d07_at5
baak26h09_x_at10
baak26h09_x_at5
baak26h09_x_at6
baak26h09_x_at7
baak26h09_x_at8
baak26h09_x_at9
baak32n13_at5
baak32n13_at7
baak32n13_at8
baak33m21_at1
baak33m21_at2
baak33m21_at7
baak44j17_at1
baak44j17_at11
baak44j17_at8
baak46e09_s_at2
baak46e09_s_at5
baak46e09_s_at8
baak46e09_s_at9
baak4i08_at5
baak4i08_at6
baal34n21_x_at11
baal34n21_x_at9
bags12a06_at1
bags12a06_at2
bags12a06_at3
bags30h06_at3
bags33n10_at2
bags33n10_at3
bags33n10_at4
basd18o16_at5
basd21o15_at8
basd23g06_s_at10
basd23g06_s_at8
basd23g06_s_at9
basd24a19_at3
ChlorContig11_s_at4
ChlorContig11_s_at5
ChlorContig11_x_at6
Contig10022_at1
Contig10022_at10
Contig10022_at2
Contig10022_at4
Contig10029_at11
Contig10029_at3
Contig10029_at5
Contig10032_at9
Contig10034_at11
Contig10034_at3
Contig10038_at9
Contig10050_s_at8
Contig10051_at1
Contig10053_at6
Contig10054_at5
Contig10058_at1
Contig10070_at10
Contig10070_at11
Contig10070_at5
Contig10070_at7
Contig10072_at11
Contig10072_at7
Contig10080_at11
Contig10081_at10
Contig10081_at4
Contig10092_at2
Contig10096_at1
Contig10096_at10
Contig10096_at6
Contig1010_at1
Contig10101_at8
Contig10110_at11
Contig10110_s_at11
Contig10110_s_at5
Contig10110_s_at6
Contig10110_s_at8
Contig10114_at10
Contig10115_at8
Contig10127_at7
Contig10127_at8
Contig10129_at10
Contig10142_at1
Contig10142_at2
Contig10146_at6
Contig10146_at9
Contig10147_s_at1
Contig10149_at1
Contig10154_at9
Contig10157_at3
Contig10165_at11
Contig10167_at11
Contig10168_at11
Contig10174_at10
Contig10174_at11
Contig10174_at7
Contig10174_at8
Contig10179_s_at1
Contig10179_s_at3
Contig10179_s_at6
Contig10179_s_at7
Contig10189_at3
Contig10190_at9
Contig10196_at7
Contig10202_at9
Contig10222_at11
Contig10222_at6
Contig10222_at8
Contig10222_at9
Contig10226_at11
Contig10233_at1
Contig10233_at10
Contig10233_at11
Contig10233_at8
Contig10233_at9
Contig10237_at9
Contig10240_at11
Contig10242_at9
Contig10248_at2
Contig10249_at11
Contig10252_s_at7
Contig10265_at8
Contig10265_at9
Contig10267_at9
Contig10272_at10
Contig10274_at4
Contig10276_at1
Contig10278_at8
Contig10282_at7
Contig10287_at6
Contig10289_at8
Contig10295_at1
Contig10295_at2
Contig10297_at1
Contig1030_s_at6
Contig10302_at11
Contig10304_at10
Contig10304_at9
Contig10310_at7
Contig10310_at8
Contig10314_at11
Contig10314_at5
Contig10314_at6
Contig10317_at8
Contig10317_at9
Contig10325_s_at4
Contig10328_at3
Contig10339_at5
Contig10341_at5
Contig10342_at11
Contig10342_at3
Contig10342_at4
Contig10345_at11
Contig10345_at7
Contig10345_at8
Contig10346_at10
Contig10348_at1
Contig10352_s_at10
Contig10358_at11
Contig10361_at5
Contig10361_at8
Contig10363_at1
Contig10364_at6
Contig1037_s_at10
Contig10370_at4
Contig10373_at1
Contig10373_at2
Contig10374_at8
Contig10397_at2
Contig10399_at2
Contig104_x_at10
Contig104_x_at11
Contig104_x_at9
Contig10402_at10
Contig10402_at8
Contig10402_at9
Contig10408_at1
Contig10408_at4
Contig10409_at1
Contig10409_at2
Contig10409_s_at10
Contig10409_s_at8
Contig10409_s_at9
Contig1041_x_at10
Contig1041_x_at11
Contig1041_x_at8
Contig1041_x_at9
Contig10411_at1
Contig10412_at7
Contig1042_x_at7
Contig1042_x_at8
Contig1042_x_at9
Contig10425_at1
Contig10431_at3
Contig10434_at11
Contig10434_at7
Contig10443_at9
Contig10445_at1
Contig10445_at2
Contig10446_at7
Contig10448_at6
Contig10449_at7
Contig10449_at8
Contig10458_s_at1
Contig10458_s_at2
Contig10466_at8
Contig10466_at9
Contig10479_at10
Contig1048_at1
Contig1048_at10
Contig1048_at2
Contig1048_at6
Contig1048_at9
Contig10481_at2
Contig10481_at4
Contig10486_at2
Contig10491_at11
Contig10496_at6
Contig105_at6
Contig105_at7
Contig105_at8
Contig10500_at5
Contig10503_at9
Contig10506_at1
Contig10514_at2
Contig10514_at3
Contig10514_at8
Contig10516_at10
Contig10516_at4
Contig10516_at5
Contig10516_at6
Contig10517_at3
Contig10521_at3
Contig10526_at2
Contig10529_at3
Contig1053_at2
Contig1053_at7
Contig1053_at9
Contig10531_at6
Contig10531_at7
Contig10535_at10
Contig10535_at11
Contig10536_at9
Contig10538_at6
Contig10540_at10
Contig10543_at8
Contig10545_at2
Contig10545_at3
Contig10551_at1
Contig10553_at1
Contig10563_at11
Contig10565_s_at10
Contig10565_s_at7
Contig10568_at1
Contig10573_s_at10
Contig10573_s_at5
Contig10573_s_at6
Contig10584_at1
Contig10584_at10
Contig10584_at11
Contig10584_at6
Contig10584_at9
Contig10587_at11
Contig10587_at2
Contig10587_at4
Contig10590_at11
Contig10594_at11
Contig10594_at8
Contig10594_at9
Contig10595_at4
Contig10605_s_at5
Contig10606_at11
Contig10606_at2
Contig10606_at5
Contig10606_at7
Contig10607_at4
Contig10607_at5
Contig10608_at4
Contig10617_at3
Contig10617_at9
Contig10625_at10
Contig10626_at4
Contig10629_at2
Contig10630_at8
Contig10630_at9
Contig10635_at3
Contig10635_at8
Contig10635_at9
Contig10636_at5
Contig1064_at6
Contig10641_at8
Contig10642_at6
Contig10646_at6
Contig10648_at11
Contig10648_at2
Contig10649_at11
Contig10649_at9
Contig10650_at1
Contig10650_at2
Contig10651_at3
Contig10651_at4
Contig10651_at5
Contig10651_at9
Contig10651_s_at1
Contig10657_at3
Contig10657_at5
Contig10657_at9
Contig10661_at8
Contig10661_at9
Contig10665_at10
Contig10665_at7
Contig10665_at9
Contig10667_at6
Contig10671_at2
Contig1068_at2
Contig10682_at2
Contig10685_at3
Contig10686_s_at11
Contig10686_s_at4
Contig10689_at9
Contig10691_s_at8
Contig10694_at7
Contig10694_at8
Contig10696_at9
Contig107_s_at11
Contig107_x_at10
Contig107_x_at4
Contig107_x_at7
Contig107_x_at9
Contig10700_at10
Contig10700_at11
Contig10701_at8
Contig10704_at8
Contig10704_at9
Contig10709_at3
Contig10709_at8
Contig10711_at5
Contig10715_at10
Contig10717_at7
Contig10719_at9
Contig10722_at10
Contig10722_at6
Contig10722_at8
Contig10722_at9
Contig10724_at11
Contig10725_at1
Contig10730_at11
Contig10730_at6
Contig10730_at8
Contig10738_at8
Contig10740_at6
Contig10745_at11
Contig10745_at2
Contig10745_at3
Contig10748_at11
Contig10749_at10
Contig1075_x_at11
Contig10752_at10
Contig10756_x_at7
Contig10765_at9
Contig10775_at11
Contig10775_at4
Contig10776_at2
Contig10777_at9
Contig10779_at9
Contig10780_at5
Contig10781_at2
Contig10785_at1
Contig10785_at2
Contig10787_at7
Contig10790_at2
Contig10790_at9
Contig10796_at7
Contig10797_at9
Contig10798_at8
Contig10823_at4
Contig10823_at8
Contig10823_at9
Contig10826_at4
Contig10826_at8
Contig10829_at11
Contig10829_at3
Contig10829_at5
Contig10831_at1
Contig10831_at6
Contig10838_at11
Contig10838_at8
Contig10838_at9
Contig10841_s_at3
Contig10841_s_at4
Contig10841_s_at9
Contig10847_at1
Contig10847_at4
Contig10854_s_at3
Contig10869_s_at11
Contig1087_x_at10
Contig1087_x_at11
Contig10878_at10
Contig10880_at1
Contig10880_at10
Contig10883_at1
Contig10883_at3
Contig10883_at5
Contig10883_at6
Contig10886_at7
Contig10895_at1
Contig10897_at8
Contig10897_at9
Contig10898_at1
Contig10898_at3
Contig10898_at4
Contig10898_at5
Contig10898_at7
Contig10905_at9
Contig10915_at2
Contig10915_s_at3
Contig10920_at7
Contig10920_at9
Contig10931_at9
Contig10941_at11
Contig10944_at10
Contig10950_at7
Contig10958_at4
Contig10961_at1
Contig10964_at8
Contig10966_at1
Contig10966_at11
Contig10966_at2
Contig10966_at3
Contig10966_at7
Contig10966_at8
Contig10971_at7
Contig10972_at10
Contig10972_at3
Contig10972_at4
Contig10976_at4
Contig10982_at2
Contig10984_at4
Contig10985_at10
Contig10985_at6
Contig10985_at8
Contig10985_at9
Contig10992_at10
Contig110_at2
Contig110_at3
Contig110_at6
Contig110_at8
Contig11000_at11
Contig11000_at2
Contig11000_at7
Contig11000_at9
Contig11003_at1
Contig11003_at2
Contig11004_at10
Contig11004_at11
Contig11013_at9
Contig11033_at3
Contig11037_at3
Contig11039_at2
Contig11040_at11
Contig11041_at5
Contig11055_at9
Contig11064_at2
Contig11071_at1
Contig11073_at5
Contig11076_at9
Contig11084_at8
Contig11087_at11
Contig11087_at5
Contig11094_at11
Contig11096_at6
Contig11106_s_at6
Contig11108_at9
Contig11117_at7
Contig11118_at11
Contig11126_at5
Contig11129_at11
Contig11129_at4
Contig11133_at1
Contig11133_at3
Contig11136_at7
Contig11136_at9
Contig11141_at11
Contig11141_at9
Contig11145_at10
Contig11148_at4
Contig11158_at6
Contig11175_s_at10
Contig11179_at4
Contig11181_at7
Contig11181_at8
Contig11184_at11
Contig11186_at2
Contig11186_at4
Contig11186_at6
Contig11186_at7
Contig11188_at1
Contig11188_at10
Contig11188_at3
Contig11188_at5
Contig11190_at5
Contig11191_at10
Contig11191_at11
Contig11191_at3
Contig11193_s_at3
Contig112_at1
Contig112_at2
Contig11207_at10
Contig11207_at8
Contig11213_at7
Contig11213_at9
Contig11218_at11
Contig1122_s_at1
Contig1122_s_at2
Contig1122_s_at8
Contig1122_s_at9
Contig1123_s_at1
Contig11235_at4
Contig11235_at5
Contig11239_at5
Contig1124_x_at10
Contig11240_at10
Contig11241_at4
Contig11242_at9
Contig11243_at4
Contig1125_x_at1
Contig1125_x_at2
Contig1125_x_at3
Contig1125_x_at9
Contig11258_at11
Contig11262_at8
Contig11262_at9
Contig11270_at10
Contig11277_at9
Contig1128_x_at1
Contig1128_x_at2
Contig1128_x_at3
Contig1128_x_at4
Contig1128_x_at5
Contig11283_at10
Contig11283_at11
Contig11285_at10
Contig11287_s_at10
Contig1129_at1
Contig11290_at2
Contig11290_at5
Contig11290_at6
Contig11291_at10
Contig11291_at4
Contig11291_at5
Contig11291_at7
Contig11291_at9
Contig11295_at10
Contig11306_at4
Contig11307_at7
Contig11308_at10
Contig11308_at11
Contig1131_s_at2
Contig1131_s_at3
Contig1131_s_at4
Contig1131_s_at7
Contig11315_at4
Contig11315_at6
Contig11318_at5
Contig11320_s_at5
Contig11326_at3
Contig11326_at4
Contig11326_at9
Contig11328_at7
Contig1133_at3
Contig11330_at1
Contig11338_at2
Contig11343_at2
Contig11343_at3
Contig11343_at4
Contig11343_at5
Contig11343_at9
Contig11349_at3
Contig11353_at3
Contig11354_at11
Contig11354_at4
Contig11355_at5
Contig1137_s_at2
Contig11378_at5
Contig1138_at11
Contig1138_at7
Contig1138_at9
Contig11380_at3
Contig11381_at1
Contig11381_at3
Contig11381_at7
Contig11385_at9
Contig11390_at8
Contig1140_at8
Contig1140_at9
Contig11401_at1
Contig11401_at2
Contig11401_at7
Contig11406_at11
Contig11418_at2
Contig11418_at3
Contig11420_at6
Contig11421_at1
Contig11421_at2
Contig11421_at5
Contig11422_s_at10
Contig11422_s_at8
Contig1143_at11
Contig1143_at4
Contig1143_at5
Contig1143_at8
Contig11433_s_at11
Contig11433_s_at6
Contig11446_at9
Contig11447_at7
Contig11452_at8
Contig11456_at8
Contig11468_s_at8
Contig1147_s_at1
Contig1147_s_at3
Contig11473_at8
Contig11474_at10
Contig11475_at11
Contig11477_at2
Contig11479_at3
Contig11481_at2
Contig11481_at4
Contig11481_at6
Contig11483_at10
Contig11483_at11
Contig11489_at10
Contig11489_at2
Contig11489_at3
Contig11489_at5
Contig11491_at11
Contig11505_at8
Contig11507_at11
Contig11507_at6
Contig11507_at8
Contig11509_at11
Contig11509_at7
Contig11511_at4
Contig11511_at6
Contig11515_at10
Contig11515_at11
Contig11519_at1
Contig11523_at10
Contig11523_at8
Contig11524_at10
Contig11524_at11
Contig11524_at7
Contig11524_at8
Contig11525_at6
Contig11533_at9
Contig11534_at4
Contig11534_at5
Contig11534_at7
Contig11538_at4
Contig11540_at4
Contig11545_at11
Contig11545_at8
Contig11546_at10
Contig11546_at11
Contig11548_at10
Contig11548_at11
Contig11550_s_at5
Contig11552_at6
Contig11558_at1
Contig1156_at7
Contig1156_at8
Contig1157_at10
Contig1157_at8
Contig11570_at10
Contig11570_at4
Contig11570_at8
Contig11573_at8
Contig1158_x_at1
Contig1158_x_at11
Contig11580_at11
Contig11580_at5
Contig11582_at11
Contig11584_at2
Contig1159_at4
Contig1159_at5
Contig1159_at9
Contig1159_s_at9
Contig11593_x_at11
Contig11602_at8
Contig11602_at9
Contig11615_at1
Contig11615_s_at1
Contig11615_s_at5
Contig11618_at11
Contig11618_at6
Contig11618_at7
Contig11619_at2
Contig11623_at10
Contig11623_at7
Contig11623_at8
Contig11626_at8
Contig11626_at9
Contig11634_at10
Contig11635_at10
Contig11635_at5
Contig11642_at4
Contig11646_at10
Contig11646_at5
Contig11647_at5
Contig11648_at5
Contig11649_at4
Contig11649_at6
Contig11653_s_at2
Contig11656_at11
Contig11656_at3
Contig11661_at5
Contig11667_at1
Contig11667_at4
Contig11684_at8
Contig11685_at6
Contig11686_at10
Contig11686_at8
Contig11690_at1
Contig11690_at2
Contig11690_at3
Contig11693_at11
Contig11704_at5
Contig11704_at6
Contig11710_at2
Contig11712_at11
Contig11733_at10
Contig11733_at8
Contig11740_at7
Contig11740_at9
Contig11747_at4
Contig11747_at7
Contig11748_at4
Contig11754_at11
Contig11760_at5
Contig11764_at1
Contig1177_at3
Contig1177_at5
Contig1177_at9
Contig11773_at1
Contig11773_at2
Contig11773_at3
Contig11773_at5
Contig11777_at4
Contig11777_at8
Contig11777_at9
Contig11781_at2
Contig11783_at3
Contig11784_at1
Contig1179_at1
Contig1179_at2
Contig11790_at8
Contig11790_at9
Contig11792_at3
Contig11794_at1
Contig118_at2
Contig118_at7
Contig1180_at1
Contig1180_at7
Contig1180_at8
Contig11806_at4
Contig11808_at8
Contig1181_x_at1
Contig1181_x_at2
Contig1181_x_at3
Contig11814_at2
Contig11814_at6
Contig11814_at9
Contig11818_at4
Contig11826_at11
Contig11826_at3
Contig11829_at5
Contig11831_at5
Contig1184_at1
Contig1184_at11
Contig11840_s_at3
Contig11842_at6
Contig11846_at4
Contig11846_at8
Contig1185_at10
Contig1185_at5
Contig11853_at10
Contig11853_at5
Contig11854_at8
Contig11858_s_at2
Contig11867_at10
Contig11877_at2
Contig11877_at4
Contig11881_at3
Contig11883_at11
Contig11888_at10
Contig11891_at10
Contig11891_at11
Contig11891_at7
Contig11891_at9
Contig11908_s_at7
Contig11920_s_at10
Contig11921_at10
Contig11921_at3
Contig11921_at8
Contig11921_x_at10
Contig11921_x_at11
Contig11921_x_at2
Contig11921_x_at7
Contig11923_at1
Contig11923_at10
Contig11923_at5
Contig11923_at7
Contig11924_at8
Contig11925_at3
Contig11926_s_at1
Contig11927_at10
Contig1193_at11
Contig1193_at4
Contig1193_at6
Contig11930_at3
Contig11933_at9
Contig11934_at6
Contig11940_at1
Contig11944_at10
Contig11946_at11
Contig11946_at8
Contig11948_at7
Contig1195_at1
Contig1195_at10
Contig1195_at11
Contig11950_at2
Contig11950_at7
Contig11952_at9
Contig11957_at6
Contig11959_at1
Contig11959_at10
Contig11959_at2
Contig11963_s_at8
Contig11964_at11
Contig11966_at11
Contig11969_at4
Contig11969_at6
Contig11972_at11
Contig11976_at7
Contig11977_at8
Contig11977_at9
Contig11981_at4
Contig11984_at2
Contig11985_at11
Contig11988_at11
Contig11988_at2
Contig11988_at3
Contig11988_at4
Contig11993_at10
Contig11995_at1
Contig11995_at2
Contig11995_at3
Contig11996_at1
Contig11996_at2
Contig11996_at9
Contig11997_at10
Contig11997_at7
Contig11999_at8
Contig120_at2
Contig1200_at1
Contig12021_at11
Contig12027_at9
Contig12028_at9
Contig12030_at11
Contig12031_at11
Contig1204_s_at8
Contig1204_s_at9
Contig12042_s_at5
Contig12044_at11
Contig12044_at7
Contig12044_at8
Contig12046_at11
Contig12046_at4
Contig12046_at9
Contig12053_at5
Contig12053_at6
Contig12053_at7
Contig12056_s_at6
Contig12056_s_at7
Contig12056_s_at9
Contig12058_at4
Contig12064_at11
Contig12065_at5
Contig12065_at7
Contig12070_at10
Contig12070_at3
Contig12070_at5
Contig12070_at8
Contig12070_at9
Contig12075_at4
Contig1208_s_at4
Contig1208_s_at5
Contig1208_s_at8
Contig12082_at5
Contig12084_at1
Contig12089_at10
Contig12089_at11
Contig12089_at5
Contig12089_at8
Contig12092_at6
Contig12094_at8
Contig12098_at8
Contig12100_at11
Contig12104_at9
Contig12106_at3
Contig12110_s_at8
Contig12123_at8
Contig12124_at10
Contig12124_at2
Contig12125_at1
Contig12125_at3
Contig12127_s_at1
Contig12127_s_at10
Contig12127_s_at8
Contig12129_at1
Contig12129_at3
Contig12132_at5
Contig12132_s_at11
Contig12133_at11
Contig12133_at4
Contig12133_at7
Contig12145_at11
Contig12150_at5
Contig12150_at6
Contig12150_at7
Contig12151_at2
Contig12151_at7
Contig12152_at1
Contig12164_at1
Contig12164_at2
Contig12168_at11
Contig12177_at8
Contig12178_at5
Contig12178_at6
Contig12178_at9
Contig12180_at11
Contig12182_at11
Contig12182_at9
Contig12187_at11
Contig1219_s_at3
Contig1219_s_at9
Contig12194_at10
Contig12194_at6
Contig12195_at10
Contig12196_at5
Contig12199_at10
Contig12199_at11
Contig12199_at4
Contig12199_at5
Contig12202_at7
Contig12202_at8
Contig12203_at5
Contig1221_x_at10
Contig1221_x_at6
Contig12214_at9
Contig12217_at11
Contig12217_at9
Contig12219_at11
Contig12219_at6
Contig1223_at1
Contig1223_at10
Contig1223_at11
Contig12241_at11
Contig12245_at3
Contig12250_at8
Contig12252_at9
Contig12255_at11
Contig12257_at9
Contig12258_at10
Contig12258_at11
Contig12258_at6
Contig12258_at8
Contig12263_at1
Contig12264_s_at5
Contig1227_at3
Contig12275_at5
Contig12279_at5
Contig12281_at7
Contig12287_at4
Contig12288_at10
Contig1230_at1
Contig12302_at10
Contig12308_at2
Contig12308_at4
Contig12314_at1
Contig12315_at9
Contig12316_at7
Contig12316_at9
Contig12317_at2
Contig12318_at4
Contig12319_at6
Contig12326_at2
Contig12326_at4
Contig12326_at5
Contig12326_at9
Contig12331_at1
Contig12336_at5
Contig12338_at1
Contig12338_at5
Contig12338_at7
Contig12344_at3
Contig12344_at8
Contig12351_at10
Contig12351_at3
Contig12358_at4
Contig12359_at11
Contig12363_at2
Contig12365_at1
Contig12366_at8
Contig12367_at10
Contig12367_at11
Contig12378_at5
Contig12383_at11
Contig12384_s_at11
Contig12388_at6
Contig12390_at6
Contig12392_at3
Contig12398_s_at7
Contig124_at1
Contig124_at2
Contig124_at3
Contig124_at4
Contig12400_at10
Contig12400_at11
Contig12400_at3
Contig12400_at5
Contig12400_at7
Contig12401_s_at5
Contig12402_at10
Contig12407_at8
Contig12410_at10
Contig12410_at6
Contig12414_at3
Contig12414_at8
Contig12416_at11
Contig12417_at6
Contig12421_at8
Contig12425_at11
Contig12425_at5
Contig12425_at8
Contig12425_at9
Contig1243_at1
Contig12433_at1
Contig12433_at10
Contig12443_at4
Contig12444_at9
Contig12452_at3
Contig12452_s_at8
Contig12454_at10
Contig1246_at10
Contig1246_at11
Contig1246_at5
Contig12463_at1
Contig12463_at10
Contig12463_at11
Contig12467_at6
Contig1247_at1
Contig12471_at1
Contig12472_at5
Contig12472_at7
Contig12474_at11
Contig12481_at2
Contig12481_at6
Contig12481_at7
Contig12485_at8
Contig12488_at5
Contig12490_at7
Contig12494_at10
Contig125_at10
Contig125_at9
Contig12503_at8
Contig12503_s_at10
Contig12503_s_at11
Contig12509_at1
Contig12509_at2
Contig12509_at4
Contig12513_at2
Contig12513_at3
Contig12513_at4
Contig12513_at9
Contig12520_at11
Contig12520_at7
Contig12520_at8
Contig12527_at9
Contig12536_at6
Contig12539_s_at11
Contig12545_at7
Contig12547_at1
Contig12547_at8
Contig12552_at9
Contig12555_at5
Contig12555_at6
Contig12555_at7
Contig12555_at8
Contig12555_at9
Contig12563_s_at1
Contig12564_at11
Contig12570_at11
Contig12572_at10
Contig12572_at2
Contig12592_at6
Contig12595_at4
Contig12596_at7
Contig12607_at10
Contig12607_at11
Contig12609_at6
Contig12612_at9
Contig12615_at6
Contig12615_at8
Contig12616_at10
Contig12617_at6
Contig12619_at1
Contig12619_at11
Contig12620_at5
Contig12629_at6
Contig12632_at7
Contig12633_at11
Contig12633_at2
Contig12633_at8
Contig12633_at9
Contig12634_at8
Contig12649_at1
Contig12649_at7
Contig12652_at10
Contig12653_at2
Contig12653_at3
Contig12658_at5
Contig12668_s_at5
Contig12672_at9
Contig12673_at3
Contig12677_at11
Contig12678_at7
Contig12678_at9
Contig12692_s_at5
Contig12700_at9
Contig12707_at8
Contig12717_at11
Contig12722_s_at5
Contig12729_at5
Contig12739_at10
Contig12739_at2
Contig12742_at8
Contig12745_at7
Contig12750_at8
Contig12751_at6
Contig12753_at1
Contig12753_at10
Contig12753_at7
Contig12756_at1
Contig12769_at6
Contig12770_at11
Contig12775_at7
Contig12776_s_at1
Contig12776_s_at4
Contig12778_at9
Contig12783_at11
Contig12783_at7
Contig12786_at5
Contig12793_at5
Contig12794_at1
Contig12794_at8
Contig12804_at8
Contig12806_at9
Contig12807_at1
Contig12807_at11
Contig12816_at11
Contig12816_at5
Contig12820_at4
Contig12820_at8
Contig12834_at9
Contig12835_at6
Contig12835_at8
Contig12836_at3
Contig12845_at2
Contig12845_at8
Contig12846_at1
Contig12846_at3
Contig12853_at10
Contig12853_at11
Contig12866_at6
Contig12866_at7
Contig12868_at10
Contig1287_at1
Contig1287_at4
Contig1287_at5
Contig1287_at8
Contig1287_at9
Contig12870_at6
Contig12870_at8
Contig12882_at8
Contig12883_at11
Contig12884_at11
Contig12884_at7
Contig12885_at1
Contig12888_at10
Contig12888_at11
Contig12888_at2
Contig12888_at5
Contig12900_at11
Contig12902_at9
Contig12910_at8
Contig12913_s_at1
Contig12913_s_at10
Contig12913_s_at11
Contig12919_at9
Contig12924_at10
Contig12927_at9
Contig12928_at11
Contig12929_at2
Contig12929_at7
Contig12935_at8
Contig12936_at1
Contig12936_at11
Contig12939_at4
Contig12951_at8
Contig12955_at8
Contig12959_at9
Contig12960_at1
Contig12966_at11
Contig12968_at1
Contig12968_at7
Contig12968_at8
Contig12969_s_at8
Contig12973_at2
Contig12973_at7
Contig12973_at8
Contig12977_at3
Contig12978_at3
Contig12978_at4
Contig12979_s_at10
Contig12979_s_at11
Contig12989_at2
Contig12989_x_at1
Contig12995_at5
Contig12998_at6
Contig12999_at7
Contig12999_at8
Contig130_at3
Contig1300_x_at1
Contig13000_at2
Contig13000_at9
Contig13001_at7
Contig13004_at1
Contig13007_at3
Contig13007_at7
Contig13011_s_at2
Contig13012_at3
Contig13012_at5
Contig13015_at5
Contig13017_at11
Contig13020_at10
Contig13022_s_at10
Contig13022_s_at11
Contig13022_s_at8
Contig13023_at10
Contig13023_at9
Contig13033_at10
Contig13039_s_at1
Contig13039_s_at2
Contig13039_s_at3
Contig13039_x_at10
Contig13039_x_at11
Contig13039_x_at8
Contig13042_at3
Contig13042_at4
Contig13044_at10
Contig13053_at8
Contig13064_at10
Contig13064_at3
Contig13065_at11
Contig13065_at3
Contig13065_at4
Contig13065_at8
Contig13068_at4
Contig1307_at1
Contig1307_at2
Contig1307_at5
Contig13073_at10
Contig13073_at8
Contig13099_at5
Contig13104_at11
Contig13107_at11
Contig13107_at2
Contig13107_at9
Contig13115_at10
Contig13115_at11
Contig13115_at7
Contig13115_at8
Contig13117_at6
Contig13120_at2
Contig13130_at1
Contig13130_at7
Contig13137_at10
Contig13137_at8
Contig13137_s_at1
Contig13138_at11
Contig13138_at3
Contig13139_at6
Contig13140_at11
Contig13140_at2
Contig13145_at11
Contig13149_at5
Contig13149_at6
Contig13155_at10
Contig13161_at8
Contig13164_at11
Contig13170_at10
Contig13170_s_at2
Contig13170_s_at9
Contig13171_at10
Contig13171_at11
Contig13171_at3
Contig13172_at5
Contig13173_at10
Contig13173_at11
Contig13177_at6
Contig13178_at10
Contig13185_at6
Contig13190_at11
Contig13190_at7
Contig13198_at6
Contig132_at4
Contig132_at7
Contig13200_at2
Contig13208_at10
Contig13210_at7
Contig13210_at8
Contig13210_at9
Contig13226_at10
Contig13226_at11
Contig13226_s_at7
Contig13228_at7
Contig13228_at8
Contig13228_at9
Contig13230_at2
Contig13235_at10
Contig13236_at10
Contig13237_at11
Contig13238_at10
Contig13238_at4
Contig13246_at11
Contig13248_at10
Contig13248_at11
Contig13248_at9
Contig13249_at1
Contig13249_at2
Contig13250_at11
Contig13254_at11
Contig13254_at7
Contig13254_at8
Contig1326_s_at10
Contig1327_at11
Contig13272_at7
Contig13274_at3
Contig13274_at4
Contig13274_at5
Contig13285_at9
Contig13290_at1
Contig13294_at2
Contig13294_at3
Contig13294_at4
Contig13298_at10
Contig13307_at9
Contig13314_at3
Contig13318_at4
Contig13319_at2
Contig13327_at3
Contig13333_at5
Contig13335_at8
Contig1334_at1
Contig1334_at11
Contig1334_at2
Contig1334_at3
Contig1334_at6
Contig1334_at7
Contig13341_at4
Contig13347_at8
Contig13349_at10
Contig13349_at8
Contig13350_at3
Contig13350_at9
Contig13352_at5
Contig13352_at8
Contig1337_s_at2
Contig1337_s_at9
Contig13375_at5
Contig13375_at6
Contig13378_at5
Contig13379_at9
Contig13380_at2
Contig13380_at3
Contig13380_at9
Contig1339_at10
Contig1339_at3
Contig1339_at6
Contig1339_at8
Contig1339_at9
Contig13393_at10
Contig13394_at8
Contig13394_at9
Contig1340_at11
Contig13400_s_at2
Contig13404_at4
Contig13405_at10
Contig13413_at11
Contig13413_at4
Contig13413_at5
Contig13416_at11
Contig13416_at6
Contig13416_at7
Contig13416_at9
Contig13422_at1
Contig13424_at1
Contig13426_at11
Contig13428_at11
Contig13429_at10
Contig13429_at11
Contig13429_at3
Contig13429_at9
Contig13438_at6
Contig13442_at10
Contig13442_at2
Contig13446_at1
Contig13446_at3
Contig13454_at1
Contig13454_at2
Contig13463_at7
Contig13468_at11
Contig13470_at6
Contig13473_at2
Contig13473_at7
Contig13473_at8
Contig13474_at9
Contig13476_at6
Contig13483_at2
Contig13483_at5
Contig13490_at7
Contig13494_at2
Contig13495_at2
Contig13506_at2
Contig13506_at6
Contig13507_at1
Contig13507_at2
Contig13517_at6
Contig13517_at9
Contig13517_s_at6
Contig13518_at8
Contig13519_at6
Contig13532_at5
Contig13532_at6
Contig13535_at7
Contig13538_at11
Contig13539_at9
Contig13544_at10
Contig13550_at8
Contig13554_at11
Contig13554_at3
Contig13555_at1
Contig13555_at6
Contig13561_at4
Contig13564_at2
Contig13564_at3
Contig13568_at8
Contig13569_at7
Contig13573_at9
Contig13578_at8
Contig13578_at9
Contig13589_at6
Contig13589_at9
Contig13590_at1
Contig13591_at10
Contig13595_at7
Contig13606_s_at10
Contig13606_s_at11
Contig13608_at10
Contig13615_at5
Contig13615_at7
Contig13623_at10
Contig13630_at9
Contig13632_at11
Contig13632_at6
Contig13646_at10
Contig13646_at11
Contig13646_at3
Contig13646_at5
Contig13647_at10
Contig13647_at7
Contig13647_at8
Contig13654_at10
Contig13654_at5
Contig13654_at8
Contig13657_at4
Contig13657_at5
Contig13657_at6
Contig13665_at2
Contig13665_at3
Contig13666_at7
Contig13666_at8
Contig13668_at10
Contig13669_at10
Contig13669_at11
Contig13672_at5
Contig13672_at6
Contig13672_at7
Contig13672_at8
Contig13676_at9
Contig1368_at6
Contig13680_at2
Contig13680_at4
Contig13680_s_at11
Contig13680_s_at8
Contig13680_s_at9
Contig13681_at6
Contig13686_at7
Contig13689_at6
Contig13693_at1
Contig13693_at11
Contig13693_at2
Contig13693_x_at2
Contig13693_x_at3
Contig13693_x_at7
Contig13695_at10
Contig137_x_at1
Contig137_x_at10
Contig137_x_at5
Contig137_x_at7
Contig137_x_at9
Contig13700_at7
Contig13700_at8
Contig13700_at9
Contig13702_at4
Contig13703_at11
Contig13703_at9
Contig13707_at8
Contig13710_at11
Contig13712_at5
Contig13713_at5
Contig13718_at9
Contig13721_at6
Contig13733_at3
Contig13733_at7
Contig13737_at11
Contig1374_at5
Contig13743_at8
Contig13758_at8
Contig13763_at8
Contig13771_at11
Contig13783_at1
Contig13783_at10
Contig13783_at11
Contig13783_at2
Contig13783_at3
Contig13784_at10
Contig13784_at4
Contig13786_at8
Contig13789_at5
Contig13791_at5
Contig13792_s_at6
Contig1380_s_at7
Contig13803_at5
Contig13804_at5
Contig13809_at11
Contig13821_at11
Contig13823_at5
Contig13823_at9
Contig13824_at11
Contig13824_at4
Contig1383_at7
Contig13830_at11
Contig13834_at3
Contig13834_at6
Contig13835_at7
Contig13835_at8
Contig13836_at1
Contig13836_at10
Contig13836_at11
Contig13836_at2
Contig13836_at8
Contig13843_at10
Contig13843_at11
Contig13843_at9
Contig13848_at1
Contig13848_at3
Contig13848_at8
Contig13850_at10
Contig13850_at2
Contig13850_at5
Contig13861_at4
Contig13863_at5
Contig13864_at9
Contig13865_at7
Contig13865_at8
Contig13866_at1
Contig13867_s_at6
Contig13870_at6
Contig13871_s_at10
Contig13871_s_at11
Contig13871_s_at8
Contig13877_at7
Contig1388_at11
Contig1389_s_at11
Contig13895_at6
Contig13896_at8
Contig1390_5_at4
Contig1390_5_at5
Contig1390_M_at6
Contig13901_at1
Contig13905_at1
Contig13905_at11
Contig13905_at2
Contig13905_at6
Contig13908_at1
Contig13908_at10
Contig13908_at11
Contig13911_at1
Contig13911_at2
Contig13911_at8
Contig13918_at2
Contig13918_at3
Contig13921_at7
Contig13936_at7
Contig13941_at5
Contig13946_at9
Contig13947_at4
Contig13952_at10
Contig13965_at11
Contig13965_at4
Contig13967_at10
Contig13968_at1
Contig13973_at8
Contig13975_at11
Contig13975_at8
Contig13977_at1
Contig13977_at6
Contig13978_at9
Contig13979_at4
Contig13980_at10
Contig13997_at10
Contig13997_at11
Contig13997_at6
Contig13997_at9
Contig14007_at1
Contig14009_s_at8
Contig1401_at8
Contig14011_at6
Contig14012_at9
Contig14013_s_at1
Contig14013_s_at6
Contig14013_s_at8
Contig14017_at10
Contig1402_at5
Contig1402_at6
Contig14020_at10
Contig14020_at8
Contig14020_at9
Contig14022_at5
Contig14034_at3
Contig1404_at7
Contig1404_x_at3
Contig1404_x_at8
Contig1404_x_at9
Contig14041_at10
Contig14041_at7
Contig14041_at9
Contig14046_at8
Contig14048_at11
Contig14049_at11
Contig14049_at5
Contig14049_at7
Contig14051_at3
Contig14054_at5
Contig14054_at9
Contig14067_at6
Contig14068_at1
Contig14068_at10
Contig14068_at11
Contig14068_at3
Contig14068_at4
Contig14068_at7
Contig14071_at11
Contig14076_at10
Contig14076_at5
Contig14085_at10
Contig14088_s_at8
Contig14088_x_at2
Contig14088_x_at3
Contig14094_at7
Contig141_at10
Contig141_at11
Contig14103_at10
Contig14103_at11
Contig14103_at6
Contig14103_at8
Contig14108_at1
Contig14108_at11
Contig14108_at4
Contig14111_at11
Contig14114_at6
Contig14114_at8
Contig14116_at11
Contig1412_at2
Contig1412_at3
Contig14120_at10
Contig14122_at5
Contig14123_at6
Contig14126_at1
Contig14126_at5
Contig14134_at5
Contig14134_at6
Contig14137_at9
Contig14150_at11
Contig14150_at6
Contig14153_s_at11
Contig14157_at10
Contig14157_at3
Contig14157_at8
Contig14159_at7
Contig14161_at10
Contig14161_at11
Contig14161_at3
Contig14161_at5
Contig14162_at10
Contig14162_at11
Contig14162_at8
Contig14163_at9
Contig14166_at11
Contig14166_at6
Contig14174_at6
Contig14174_at9
Contig14177_at1
Contig14185_at11
Contig14185_at2
Contig14185_at5
Contig14185_at6
Contig14196_at1
Contig142_at10
Contig14204_at8
Contig14205_at10
Contig14205_at11
Contig14209_at9
Contig14224_at2
Contig14235_at11
Contig14235_at6
Contig14235_at7
Contig14248_at8
Contig14264_at1
Contig14272_at7
Contig14273_at6
Contig14279_at11
Contig14279_at8
Contig14291_at11
Contig143_at11
Contig143_at9
Contig14304_at2
Contig14307_at11
Contig14308_at7
Contig14312_at10
Contig14312_at7
Contig14312_at9
Contig14323_at1
Contig14323_at6
Contig14323_at7
Contig14328_at7
Contig14335_at1
Contig14335_at5
Contig14340_at10
Contig14340_at11
Contig14340_at8
Contig14346_at4
Contig14348_at7
Contig14361_at11
Contig14371_at3
Contig14377_at1
Contig14383_at8
Contig14384_at5
Contig14389_at9
Contig14392_at10
Contig14393_at10
Contig14396_at8
Contig14397_at5
Contig14399_at11
Contig14401_at11
Contig14403_at11
Contig14403_at6
Contig14411_at5
Contig14411_at7
Contig14412_s_at8
Contig14412_s_at9
Contig14413_at3
Contig14413_at4
Contig14413_at5
Contig14416_at10
Contig14416_at11
Contig14416_at6
Contig14419_at10
Contig14421_at10
Contig14421_at5
Contig14421_at6
Contig14425_at5
Contig14430_at8
Contig14431_s_at8
Contig14431_s_at9
Contig14437_at9
Contig14444_s_at5
Contig14445_at11
Contig14454_at6
Contig14457_s_at7
Contig14457_s_at8
Contig14459_at10
Contig14471_at11
Contig14473_at6
Contig14479_s_at11
Contig14479_s_at8
Contig14482_at5
Contig14485_at10
Contig14485_at9
Contig14495_at5
Contig14495_at9
Contig145_at2
Contig14507_at8
Contig14509_at5
Contig14509_at6
Contig14510_at10
Contig14510_at11
Contig14510_at7
Contig14510_at8
Contig14510_at9
Contig14511_at5
Contig14511_at6
Contig14514_at11
Contig14515_at5
Contig14528_at1
Contig14535_at8
Contig14536_at6
Contig1454_at7
Contig14544_at2
Contig14544_at4
Contig14544_at5
Contig14544_at6
Contig14544_at7
Contig14552_at5
Contig14559_at9
Contig14570_at9
Contig14574_at11
Contig14575_at11
Contig14578_at1
Contig14578_at3
Contig14578_at7
Contig14579_s_at2
Contig14588_at6
Contig14590_at10
Contig14594_at10
Contig14594_at6
Contig14594_at8
Contig14599_at7
Contig14607_at7
Contig14608_at10
Contig14610_at1
Contig14639_at7
Contig14656_at10
Contig14656_at11
Contig14656_at8
Contig14657_at6
Contig14660_at4
Contig14666_s_at2
Contig14673_at2
Contig14682_at1
Contig14682_at11
Contig14687_at7
Contig14689_at11
Contig14708_at11
Contig14708_at6
Contig14708_at8
Contig14708_at9
Contig14709_at10
Contig14709_at3
Contig14709_at8
Contig1471_at9
Contig14712_at5
Contig14715_at9
Contig14716_at8
Contig14721_at2
Contig14721_at3
Contig14723_at6
Contig14729_at1
Contig14729_at4
Contig14729_at6
Contig14729_at8
Contig14732_at1
Contig14738_at4
Contig14738_at7
Contig1474_at11
Contig14742_at1
Contig14742_x_at1
Contig14769_at1
Contig14769_at7
Contig14776_at11
Contig14790_at11
Contig14790_at8
Contig14793_at8
Contig14793_at9
Contig14797_at11
Contig14798_at10
Contig14804_at1
Contig14804_at2
Contig14804_at4
Contig14804_s_at2
Contig14805_at9
Contig1481_at7
Contig14816_at11
Contig14816_at9
Contig14816_s_at7
Contig14818_at4
Contig14819_at11
Contig14819_at2
Contig14823_at2
Contig14824_at7
Contig14825_at10
Contig14825_at7
Contig14826_at3
Contig14827_s_at7
Contig14830_at11
Contig14838_at11
Contig14843_at6
Contig14843_at9
Contig14848_at2
Contig14849_at1
Contig14849_at8
Contig14851_at10
Contig14852_at10
Contig14853_at11
Contig14854_at6
Contig14870_at5
Contig14871_at9
Contig14886_at11
Contig14891_at6
Contig14897_at9
Contig14898_at1
Contig149_at11
Contig149_at4
Contig1491_at4
Contig14915_at11
Contig14915_at4
Contig14921_s_at8
Contig14921_s_at9
Contig14925_at10
Contig14925_at11
Contig14936_at10
Contig14936_at7
Contig14939_at9
Contig14940_at5
Contig14943_at8
Contig14943_at9
Contig14946_at10
Contig14948_at10
Contig14949_at8
Contig14950_at10
Contig14956_s_at7
Contig14958_at3
Contig14969_at4
[truncated: 7,604 more rows]
