# Supplementary material for: Single-feature polymorphism discovery by computing probe affinity shape powers
Source: BMC Genet. 2009 Aug 26;10:48. doi: 10.1186/1471-2156-10-48 (PMC2746803; doi:10.1186/1471-2156-10-48)
Supplement: Additional file 4 — Sensitivities and specificities 4. The sensitivities and specificities of PASP, PAOP, and PILM methods tested at different cutoff values. [file 1471-2156-10-48-S4.xls]

## Sheet: Sheet1
Sensitivities and specificities 4.xls
	PASP
				Cutoff (weightscore)
	all	0	2.5	5	10	20	40	80
TP	401	305	284	171	139	78	48	2
FP	2200	84	48	27	15	1	0	0
FN	0	96	117	230	262	323	353	399
TN	0	2116	2152	2173	2185	2199	2200	2200
Recall(TPR)	1	0.760599	0.708229	0.426434	0.346633	0.194514	0.119701	0.00498753
Precision	0.154171	0.784062	0.855422	0.863636	0.902597	0.987342	1	1
FPR	1	0.0381818	0.0218182	0.0122727	0.00681818	0.000454545	0	0
Precision/Recall
Height	0.469117	0.819742	0.859529	0.883117	0.94497	0.993671	1
wide	0.239401	0.0523691	0.281796	0.0798005	0.15212	0.074813	0.114713
Area	0.112307	0.0429291	0.242211	0.0704732	0.143748	0.0743395	0.114713
AUC											0.800722
	PILM
				cutoff (Delta, FDR)
	all	0.1	0.5,	1.0, 3.2%	2.0, 0.1%	3.0, 0	4.0, 0	5.0, 0	8	20
TP	401	360	340	325	295	254	220	184	116	5
FP	2200	462	256	205	155	87	57	45	11	0
FN	0	41	61	76	106	147	181	217	285	396
TN	0	1738	1944	1995	2045	2113	2143	2155	2189	2200
Recall (TPR)	1	0.897756	0.84788	0.810474	0.735661	0.633416	0.548628	0.458853	0.289277	0.0124688
Precision	0.154171	0.437956	0.57047	0.613208	0.655556	0.744868	0.794224	0.803493	0.913386	1
FPR	1	0.21	0.116364	0.0931818	0.0704545	0.0395455	0.0259091	0.0204545	0.005	0
Precision/Recall
Height	0.296064	0.504213	0.591839	0.634382	0.700212	0.769546	0.798859	0.85844	0.956693
wide	0.102244	0.0498753	0.0374065	0.074813	0.102244	0.084788	0.0897756	0.169576	0.276808
Area	0.0302709	0.0251478	0.0221386	0.04746	0.0715927	0.0652483	0.071718	0.145571	0.26482
AUC											0.743967
	PAOP
				cutoff (os pct)
	all	0.5	0.25	0.19	0.15	0.1	0.05	0.01	0.05
TP	401	265	252	246	233	192	106	20	8
FP	2200	299	106	69	37	25	16	1	0
FN	0	136	149	155	168	209	295	381	393
TN	0	1901	2094	2131	2163	2175	2184	2199	2200
Recall (TPR)	1	0.660848	0.628429	0.613466	0.581047	0.478803	0.264339	0.0498753	0.0199501
Precision	0.154171	0.469858	0.703911	0.780952	0.862963	0.884793	0.868852	0.952381	1
FPR	1	0.135909	0.0481818	0.0313636	0.0168182	0.0113636	0.00727273	0.000454545	0
Precision/Recall
Height	0.312015	0.586884	0.742431	0.821958	0.873878	0.876823	0.910617	0.97619	0.5
Wide	0.339152	0.032419	0.0149626	0.032419	0.102244	0.214464	0.214464	0.0299252	0.0199501
Area	0.10582	0.0190262	0.0111087	0.026647	0.0893491	0.188047	0.195294	0.0292127	0.00997506
AUC											0.67448
