# Supplementary material for: Single-feature polymorphism discovery by computing probe affinity shape powers
Source: BMC Genet. 2009 Aug 26;10:48. doi: 10.1186/1471-2156-10-48 (PMC2746803; doi:10.1186/1471-2156-10-48)
Supplement: Additional file 5 — 364 SFPs 5. 364 SFPs discovered in Bowman and Bowman-cul2. [file 1471-2156-10-48-S5.xls]

## Sheet: Supplemental Table 2
364 SFPs 6.xls. Single-feature polymorphisms (SFPs) discovered between barley wilde type Bowman and cul2 gene mutant Bowman-cul2.
AF016328_at4
bags33n10_at2
bags33n10_at3
bags33n10_at4
Contig10152_at6
Contig1042_x_at8
Contig1042_x_at9
Contig10431_at3
Contig10536_at9
Contig10796_at11
Contig10796_at7
Contig1122_s_at1
Contig1122_s_at2
Contig1122_s_at8
Contig1122_s_at9
Contig11483_at10
Contig11483_at11
Contig11525_at4
Contig11781_at2
Contig11825_at1
Contig11825_at2
Contig12094_at11
Contig12274_at5
Contig1243_at1
Contig12647_at10
Contig12671_at2
Contig12803_at7
Contig12951_at8
Contig13063_at7
Contig13366_at6
Contig13412_at4
Contig13535_at6
Contig1370_at3
Contig13760_at4
Contig13817_at7
Contig13878_at9
Contig13980_at6
Contig14155_at11
Contig14156_at1
Contig14156_at2
Contig14156_at3
Contig14281_at6
Contig14403_at6
Contig14412_s_at8
Contig14412_s_at9
Contig1460_x_at2
Contig1461_at10
Contig1461_at11
Contig1461_x_at7
Contig1461_x_at8
Contig1464_x_at11
Contig14687_at7
Contig1469_x_at4
Contig1470_s_at11
Contig14790_at11
Contig14790_at8
Contig14797_at11
Contig14825_at10
Contig14842_at6
Contig14843_at6
Contig14904_at10
Contig14950_at10
Contig15052_at11
Contig15052_at3
Contig15125_at5
Contig15318_at4
Contig15318_at8
Contig15350_at5
Contig15394_at3
Contig15407_at11
Contig15407_at8
Contig15452_at8
Contig15645_at8
Contig159_at1
Contig159_at6
Contig15997_at8
Contig16058_at11
Contig16137_at9
Contig16255_s_at3
Contig16261_at10
Contig16261_at11
Contig16341_s_at4
Contig16609_at10
Contig16653_at2
Contig16695_at1
Contig16717_at6
Contig1675_s_at1
Contig16761_at2
Contig17082_at11
Contig17768_at7
Contig17876_at6
Contig17924_at5
Contig18000_at9
Contig18010_at11
Contig18335_at1
Contig18520_at11
Contig18524_at4
Contig18524_at6
Contig18524_at7
Contig18561_at11
Contig18779_at10
Contig18779_at3
Contig18796_at6
Contig18878_at1
Contig18928_at3
Contig18968_at10
Contig18968_at9
Contig19559_at7
Contig19826_at11
Contig20101_at10
Contig204_s_at7
Contig2041_x_at9
Contig2043_s_at11
Contig20795_at11
Contig20795_at6
Contig20795_at8
Contig20795_at9
Contig21107_at10
Contig21107_at11
Contig21107_at5
Contig21281_at11
Contig21333_at1
Contig21354_at4
Contig21517_at11
Contig21556_at7
Contig21846_at6
Contig2187_at1
Contig2187_at2
Contig2187_at5
Contig21874_at5
Contig2199_at7
Contig22007_at11
Contig22040_at11
Contig22040_at2
Contig22239_at2
Contig22239_at3
Contig22791_at10
Contig2293_at5
Contig2293_at6
Contig2293_at9
Contig2314_at2
Contig2314_at3
Contig23238_at3
Contig23272_at6
Contig23396_at11
Contig23562_at10
Contig2358_s_at11
Contig24015_at10
Contig24015_at8
Contig25086_at2
Contig25212_at10
Contig25214_at5
Contig25353_at10
Contig2562_s_at4
Contig25979_at2
Contig26452_at10
Contig26452_at11
Contig26496_at10
Contig2826_at11
Contig2826_at4
Contig2826_at5
Contig2826_s_at2
Contig2837_at11
Contig2855_at1
Contig2855_at10
Contig2856_x_at6
Contig2856_x_at7
Contig2856_x_at8
Contig2856_x_at9
Contig3156_s_at3
Contig3205_s_at5
Contig3205_s_at9
Contig3211_at7
Contig3211_at8
Contig3322_at2
Contig3357_at6
Contig3454_at1
Contig3454_at11
Contig3454_at3
Contig3674_at9
Contig3710_at6
Contig3723_at8
Contig3800_at10
Contig3800_at11
Contig3800_at9
Contig3808_at11
Contig3808_s_at4
Contig3950_at8
Contig4025_s_at10
Contig4025_s_at11
Contig4107_x_at10
Contig4107_x_at11
Contig4321_at3
Contig4329_at3
Contig4329_at6
Contig4402_s_at1
Contig4495_x_at2
Contig4613_at1
Contig477_at6
Contig477_at7
Contig4910_at5
Contig500_at10
Contig500_at5
Contig500_at7
Contig500_at8
Contig500_at9
Contig5143_at7
Contig5143_at8
Contig516_x_at8
Contig5201_at3
Contig5201_at4
Contig5339_s_at8
Contig5363_at7
Contig5383_s_at2
Contig553_s_at7
Contig5550_at1
Contig5550_at11
Contig5644_at8
Contig5836_s_at4
Contig5935_at11
Contig5946_at3
Contig5978_at1
Contig6013_at3
Contig6013_at4
Contig603_at4
Contig603_at5
Contig6035_s_at5
Contig6155_at7
Contig6178_at8
Contig6461_s_at1
Contig6509_at5
Contig665_s_at6
Contig6657_at9
Contig6821_at1
Contig6846_s_at11
Contig6894_at8
Contig6938_at8
Contig6948_at9
Contig6953_at3
Contig6954_at7
Contig6954_at8
Contig7087_at3
Contig7087_at4
Contig7110_at1
Contig7178_s_at8
Contig7285_at10
Contig7691_at2
Contig7725_at2
Contig7905_at6
Contig8080_at5
Contig8108_at3
Contig8216_at2
Contig8268_at4
Contig8590_at1
Contig8590_at10
Contig8590_at11
Contig8590_at2
Contig8825_at7
Contig8880_at5
Contig8881_at10
Contig9298_at11
Contig9298_at7
Contig9366_at10
Contig9366_at11
Contig942_at6
Contig9454_at10
Contig9454_at11
Contig9454_at8
Contig9454_at9
Contig9561_at8
Contig9698_at9
Contig9735_at7
Contig9785_at11
Contig9944_s_at2
Contig9977_at11
EBma01_SQ002_F17_at6
EBma01_SQ002_F17_at6
EBma05_SQ003_H21_at9
EBro04_SQ002_I16_s_at4
EBro04_SQ004_L16a_at5
EBro08_SQ004_F05_at10
EBro08_SQ004_F05_at8
HA03O20u_x_at9
HA04k13r_at11
HA11M06u_s_at2
HA12F22u_x_at9
HA14I17r_at4
HA28N02r_at9
HB19F10r_at8
HF11M18r_at3
HI02I03u_at10
HK06M08r_at10
HM01P06w_at9
HS06K05u_s_at4
HS06K05u_s_at5
HS07P07u_at10
HT08K09u_at3
HU06P06r_at11
HU09D18u_s_at10
HU11F04u_s_at8
HV_CEb0021G14r2_at4
HV03P03u_at3
HV05G16u_at4
HV06A22u_at9
HV10O20u_x_at2
HV11B04u_x_at1
HV11B04u_x_at2
HV11B04u_x_at3
HVSMEa0001B10r2_x_at1
HVSMEa0001B10r2_x_at2
HVSMEa0001B10r2_x_at3
HVSMEa0001B10r2_x_at4
HVSMEa0004I05r2_at10
HVSMEa0008L11r2_at9
HVSMEa0009E14r2_at11
HVSMEa0011M07f2_x_at6
HVSMEa0011M07f2_x_at7
HVSMEa0013J12r2_x_at1
HVSMEf0003B06r2_at7
HVSMEg0005P22r2_x_at4
HVSMEg0016A12r2_s_at5
HVSMEg0016A12r2_s_at7
HVSMEg0016A12r2_s_at8
HVSMEh0080L10r2_x_at6
HVSMEh0094M14f_s_at1
HVSMEh0094M14f_s_at10
HVSMEh0094M14f_s_at2
HVSMEh0094M14f_s_at5
HVSMEh0094M14f_s_at9
HVSMEh0095L04f_s_at4
HVSMEh0095L04f_s_at5
HVSMEi0008A06f2_s_at1
HVSMEi0008A06f2_s_at2
HVSMEm0006I03r2_at2
HVSMEm0019J23r2_at11
HVSMEn0013N19f_s_at10
HVSMEn0013N19f_s_at11
HVSMEn0016F09r2_s_at5
HVSMEn0016F09r2_s_at6
HVSMEn0016F09r2_s_at7
HVSMEn0022N15r2_at1
HVSMEn0022N15r2_at2
HVSMEn0022N15r2_at6
HVSMEn0022N15r2_s_at1
HVSMEn0022N15r2_s_at10
HVSMEn0022N15r2_s_at7
HW04C15u_x_at8
HW04C15u_x_at9
HY02C09u_x_at4
HY06G21u_at3
rbaal11e19_x_at10
rbaal11e19_x_at11
rbaal11e19_x_at2
rbaal11e19_x_at9
rbags11l14_s_at4
rbags13c11_at1
rbags13g12_at1
rbags13g12_at3
rbags13g12_at6
rbags14a14_s_at7
rbah11m03_at1
S0000200015H08F1_at7
S0000700012G10F2_at8
S0001100181F11F1_x_at5
