# Supplementary material for: Single-feature polymorphism discovery by computing probe affinity shape powers
Source: BMC Genet. 2009 Aug 26;10:48. doi: 10.1186/1471-2156-10-48 (PMC2746803; doi:10.1186/1471-2156-10-48)
Supplement: Additional file 6 — PCR primers 6. PCR primers used for SFP validation in Bowman and Bowman-cul2 genomic DNAs. [file 1471-2156-10-48-S6.xls]

## Sheet: Supplemental Table 3
PCR primers 7.xls. PCR primers for amplifying genomic sequences of Bowman and Bowman-cul2 within single-feature polymorphism (SFPs) regions.
No	Gene name	5' primer sequence	3' primer sequence	amplicon size (bp)	target probes
1	Contig16609_at	CTGATGCATTCGAGGAGCTT	GGATCATGAGGCTGGTTGAG	297	10
2	Contig4329_at	CCGATTCTGGTGATAGTTATCCTT	GACCACAAGGAGCTGTTATCG	273	3,6
3	Contig5339_s_at	AGCCGAGAGGCGTTACATT	TTCTCTGAAGACAACACAATCCA	260	8
4	Contig7178_s_at	TGGCTTCGAGTACGAGGATT	ACCGGCACAATGAGTGTTCT	258	8
5	Contig4107_x_at	GTGACGAATGGAGGAAGCAC	TAATCCGCTCCGCAATAGAC	293	11
6	Contig9366_at	GATCTGGTCGAGCATCAGC	GAGGCAAGGACAGAGACAGG	237	10
7	Contig159_at	GCTCACCTGACTCTGCTGCT	CCAGCAGTGTTCTTCCAGTTC	236	1,6
8	Contig9298_at	TGCATAGCTCGTGCATAAGG	GTTGCCCTTCGCCATTGT	244	7
9	Contig14687_at	AACGGCAGTAGATGCTGGAG	CCGGTGCATTGCGATATTAG	274	7
10	HVSMEg0016A12r2_s_at	CATCGTTAAGATCAGGCATGG	GTTGACAACAAGCCGGTAGG	303	5,7
11	HVSMEn0016F09r2_s_at	ACGATGACGATCAGGACGAT	GCATATGCATACAGCTTCTTCG	214	7
12	Contig2856_x_at	CCTTCAGGCGAGCACAAG	AACAACATCCAGGACCTGAC	238	6
13	Contig8825_at	CCAAGGTGCTGGTAATGGAG	TAAGTGAATCGCCAGGTGTG	274	7
