# Supplementary material for: Single-feature polymorphism discovery by computing probe affinity shape powers
Source: BMC Genet. 2009 Aug 26;10:48. doi: 10.1186/1471-2156-10-48 (PMC2746803; doi:10.1186/1471-2156-10-48)
Supplement: Additional file 7 — Mapping of SFPs 7. Map information of the 91 SFP-containing probe sets in barley Bowman and Bowman-cul2. [file 1471-2156-10-48-S7.xls]

## Sheet: Supplemental Table 4
Mapping of SFPs 8.xls. Mapping of 91 SFP probe sets discovered between Bowman and Bowman-cul2 on 1-7 chromosomes of barley genome.
SFP_probeset	Unigene	Chr	Arm	cM
Contig5383_s_at	U35_16289	1	L	103
Contig3710_at	U35_15598	1	L	57
Contig8590_at	U35_19241	1	L	95.4
Contig516_x_at	U35_197	1	S	1
S0001100181F11F1_x_at	U35_214	1	L	126.5
Contig2043_s_at	U35_614	2	L	121.5
Contig2041_x_at	U35_614	2	L	121.5
HB19F10r_at	U35_396	2	S	58.2
Contig1122_s_at	U35_13979	3	S	55.6
HM01P06w_at	U35_14574	3	L	100.7
Contig8825_at	U35_17536	3	L	55.6
Contig12274_at	U35_19972	3	L	107.6
Contig15645_at	U35_21320	3	L	58.6
Contig6948_at	U35_2614	3	S	52.5
Contig15394_at	U35_7258	3	O	55.6
Contig3156_s_at	U35_14953	4	L	119.8
HY02C09u_x_at	U35_14967	4	L	84.3
Contig3205_s_at	U35_15225	4	L	79.6
HVSMEh0095L04f_s_at	U35_15225	4	L	79.6
Contig6846_s_at	U35_16787	4	L	85
Contig6657_at	U35_16913	4	L	76
Contig6894_at	U35_16936	4	L	84.3
Contig8880_at	U35_18023	4	L	100.7
Contig10796_at	U35_18847	4	L	83.6
Contig12094_at	U35_19655	4	L	96.6
Contig5644_at	U35_1970	4	L	80.8
Contig5946_at	U35_2422	4	L	82.4
Contig5201_at	U35_2866	4	L	78.8
Contig9944_s_at	U35_3821	4	L	97.1
Contig4495_x_at	U35_17066	5	L	95.8
HB19F10r_at	U35_389	5	L	159.1
Contig2562_s_at	U35_798	5	L	57.4
rbags14a14_s_at	U35_17482	6	S	45.4
rbaal11e19_x_at	U35_14437	6	L	65
HW04C15u_x_at	U35_16277	6	L	60.2
HVSMEn0016F09r2_s_at	U35_1731	6	L	71.1
HVSMEn0013N19f_s_at	U35_2345	6	L	75.2
HVSMEg0016A12r2_s_at	U35_16452	6	S	49.4
HV11B04u_x_at	U35_15840	6	S	35.8
HU09D18u_s_at	U35_1559	6	L	71.1
HS06K05u_s_at	U35_15633	6	S	52.8
HB19F10r_at	U35_492	6	L	124.9
HA12F22u_x_at	U35_519	6	L	59.6
HA11M06u_s_at	U35_6	6	S	55.4
HA03O20u_x_at	U35_17939	6	S	50.1
EBma05_SQ003_H21_at	U35_847	6	L	119
Contig9454_at	U35_4246	6	L	64.4
Contig8216_at	U35_17884	6	L	63.3
Contig7725_at	U35_17838	6	L	75.2
Contig7285_at	U35_17432	6	S	43.2
Contig7178_s_at	U35_2847	6	L	70
Contig7110_at	U35_17081	6	L	124.9
Contig6953_at	U35_17087	6	L	71.1
Contig6821_at	U35_17008	6	S	51.4
Contig6461_s_at	U35_16314	6	S	55.4
Contig6013_at	U35_15877	6	L	67
Contig5978_at	U35_16653	6	S	45.4
Contig5935_at	U35_16812	6	L	60.2
Contig5339_s_at	U35_1958	6	L	70
Contig4613_at	U35_15840	6	S	35.8
Contig4329_at	U35_15706	6	L	67.7
Contig3950_at	U35_15825	6	L	67.7
Contig3723_at	U35_15633	6	S	52.8
Contig3454_at	U35_1063	6	L	124.9
Contig3357_at	U35_15495	6	L	60.2
Contig2856_x_at	U35_470	6	L	60.2
Contig2855_at	U35_470	6	L	60.2
Contig2826_s_at	U35_15233	6	L	59.6
Contig25979_at	U35_14760	6	L	119
Contig2358_s_at	U35_748	6	L	123.8
Contig2314_at	U35_16436	6	S	42.4
Contig2293_at	U35_14580	6	L	65
Contig2187_at	U35_14937	6	L	56.5
Contig15125_at	U35_5524	6	L	123.2
Contig14843_at	U35_7142	6	S	42.4
Contig14842_at	U35_21346	6	L	72.5
Contig14687_at	U35_18689	6	L	71.1
Contig13760_at	U35_3310	6	S	48.7
Contig12671_at	U35_4414	6	L	60.2
Contig1243_at	U35_6	6	S	55.4
Contig11781_at	U35_5421	6	L	126.2
Contig10536_at	U35_19188	6	L	58
Contig3454_at	U35_1064	7	L	125.2
Contig7087_at	U35_1135	7	L	91.8
Contig204_s_at	U35_14061	7	S	32.6
Contig1460_x_at	U35_14422	7	S	5.5
Contig1461_x_at	U35_14422	7	S	5.5
Contig1470_s_at	U35_14422	7	S	5.5
Contig1469_x_at	U35_14422	7	S	5.5
Contig1464_x_at	U35_14422	7	S	5.5
HA28N02r_at	U35_17138	7	L	136.6
